# Supplementary material for: Identification of the regulatory networks and hub genes controlling alfalfa floral pigmentation variation using RNA-sequencing analysis
Source: BMC Plant Biol. 2020 Mar 12;20:110. doi: 10.1186/s12870-020-2322-9 (PMC7068929; doi:10.1186/s12870-020-2322-9)
Supplement: Supplementary file 3 — Additional file 3: Table S2. Isoforms statistics of the 513 new isoforms. A total of 309 new isoforms were annotated in the Swiss-Prot database, and the remaining 204 isoforms were unannotated. [file 12870_2020_2322_MOESM3_ESM.xlsx]

## Sheet: 513 new isoforms
GeneID
i2_LQ_samplef2cfa8_c13900_f1p0_2295
i1_LQ_samplef2cfa8_c128430_f1p0_1827
i0_HQ_samplef2cfa8_c12354_f3p0_852
i2_LQ_samplef2cfa8_c134015_f1p0_2009
i1_HQ_samplef2cfa8_c26895_f3p5_1461
i1_LQ_samplef2cfa8_c86262_f2p7_1892
i2_HQ_samplef2cfa8_c35205_f22p5_2054
i0_LQ_samplef2cfa8_c6444_f1p4_500
i3_LQ_samplef2cfa8_c17699_f1p0_3225
i2_LQ_samplef2cfa8_c21472_f1p0_2129
i1_LQ_samplef2cfa8_c84779_f1p3_1656
i3_LQ_samplef2cfa8_c6323_f1p0_3597
i1_LQ_samplef2cfa8_c159497_f1p35_1767
i1_LQ_samplef2cfa8_c39346_f1p35_1783
i3_HQ_samplef2cfa8_c21410_f12p1_3505
i7_LQ_samplef2cfa8_c29_f1p0_7974
i1_LQ_samplef2cfa8_c209402_f1p0_1752
i2_LQ_samplef2cfa8_c8037_f1p0_2417
i0_LQ_samplef2cfa8_c54686_f1p0_319
i1_HQ_samplef2cfa8_c81596_f12p3_1376
i1_LQ_samplef2cfa8_c220408_f1p2_1063
i0_LQ_samplef2cfa8_c2150_f2p1_790
i2_LQ_samplef2cfa8_c12129_f1p1_2092
i1_LQ_samplef2cfa8_c65811_f1p0_1220
i2_LQ_samplef2cfa8_c100838_f1p0_2618
i2_HQ_samplef2cfa8_c1020_f9p5_2501
i2_LQ_samplef2cfa8_c96313_f1p0_2489
i0_LQ_samplef2cfa8_c27954_f1p0_433
i1_HQ_samplef2cfa8_c35015_f3p0_1594
i1_LQ_samplef2cfa8_c178716_f1p0_1112
i0_LQ_samplef2cfa8_c3950_f1p1_973
i1_HQ_samplef2cfa8_c92066_f2p0_1568
i1_LQ_samplef2cfa8_c5144_f1p0_1963
i1_LQ_samplef2cfa8_c22802_f2p0_1793
i1_LQ_samplef2cfa8_c62832_f1p0_1421
i2_LQ_samplef2cfa8_c67915_f1p0_2551
i6_LQ_samplef2cfa8_c268_f1p0_6121
i0_LQ_samplef2cfa8_c20377_f1p4_420
i1_LQ_samplef2cfa8_c154897_f1p2_1710
i2_LQ_samplef2cfa8_c94479_f1p0_2362
i1_LQ_samplef2cfa8_c69409_f1p3_1981
i2_LQ_samplef2cfa8_c98959_f1p0_2202
i1_LQ_samplef2cfa8_c159680_f1p0_1481
i1_LQ_samplef2cfa8_c3381_f5p0_1377
i0_LQ_samplef2cfa8_c15641_f1p0_459
i0_LQ_samplef2cfa8_c13577_f1p0_536
i2_HQ_samplef2cfa8_c35030_f23p1_2778
i3_LQ_samplef2cfa8_c14740_f1p0_3008
i2_LQ_samplef2cfa8_c28647_f1p0_2533
i3_LQ_samplef2cfa8_c3340_f1p2_3673
i3_HQ_samplef2cfa8_c16380_f4p3_3499
i3_HQ_samplef2cfa8_c2412_f2p1_3352
i3_LQ_samplef2cfa8_c14397_f1p0_3017
i2_LQ_samplef2cfa8_c79563_f1p0_2270
i1_HQ_samplef2cfa8_c90210_f2p4_1917
i2_HQ_samplef2cfa8_c76895_f2p0_2070
i2_LQ_samplef2cfa8_c73507_f1p0_2867
i2_LQ_samplef2cfa8_c45526_f1p0_2935
i2_HQ_samplef2cfa8_c2292_f10p1_2500
i2_LQ_samplef2cfa8_c86187_f33p1_2413
i2_LQ_samplef2cfa8_c113913_f15p1_2367
i2_LQ_samplef2cfa8_c56432_f1p0_2047
i8_LQ_samplef2cfa8_c50_f1p0_8102
i2_HQ_samplef2cfa8_c13196_f3p4_2834
i2_LQ_samplef2cfa8_c101061_f1p0_2949
i2_LQ_samplef2cfa8_c45946_f2p0_2698
i2_LQ_samplef2cfa8_c24898_f1p0_2876
i0_LQ_samplef2cfa8_c37065_f12p0_428
i2_LQ_samplef2cfa8_c7586_f1p2_2251
i1_LQ_samplef2cfa8_c128222_f1p8_1680
i1_LQ_samplef2cfa8_c13157_f1p8_1948
i1_HQ_samplef2cfa8_c192586_f100p8_1960
i2_LQ_samplef2cfa8_c44954_f1p2_2471
i1_HQ_samplef2cfa8_c238030_f14p8_1760
i1_LQ_samplef2cfa8_c214351_f1p0_1176
i1_LQ_samplef2cfa8_c82940_f3p0_1335
i3_LQ_samplef2cfa8_c1708_f4p1_3260
i3_LQ_samplef2cfa8_c12894_f1p6_3068
i3_LQ_samplef2cfa8_c9805_f1p0_3306
i3_HQ_samplef2cfa8_c17260_f2p0_3060
i2_HQ_samplef2cfa8_c10507_f6p0_2978
i1_LQ_samplef2cfa8_c22325_f1p8_1902
i1_HQ_samplef2cfa8_c238828_f29p8_1795
i3_LQ_samplef2cfa8_c8285_f1p5_3100
i1_LQ_samplef2cfa8_c162597_f1p7_1606
i0_LQ_samplef2cfa8_c30933_f1p0_373
i1_LQ_samplef2cfa8_c206542_f1p0_1662
i2_LQ_samplef2cfa8_c37241_f3p0_2544
i2_LQ_samplef2cfa8_c66448_f1p20_2280
i2_LQ_samplef2cfa8_c15081_f1p0_2012
i1_LQ_samplef2cfa8_c2320_f8p0_1436
i1_LQ_samplef2cfa8_c40301_f1p0_1542
i0_LQ_samplef2cfa8_c16955_f1p0_439
i1_LQ_samplef2cfa8_c141966_f1p0_1056
i0_LQ_samplef2cfa8_c11606_f1p1_998
i0_LQ_samplef2cfa8_c12485_f1p8_706
i0_LQ_samplef2cfa8_c19069_f2p3_617
i2_LQ_samplef2cfa8_c7859_f2p2_2492
i2_LQ_samplef2cfa8_c25969_f2p0_2666
i2_LQ_samplef2cfa8_c12470_f1p0_2582
i1_LQ_samplef2cfa8_c38517_f1p0_1738
i2_LQ_samplef2cfa8_c8224_f1p0_2746
i0_LQ_samplef2cfa8_c24842_f1p0_508
i3_HQ_samplef2cfa8_c16459_f3p0_3145
i3_LQ_samplef2cfa8_c21162_f1p0_3005
i2_LQ_samplef2cfa8_c43149_f1p1_2913
i3_LQ_samplef2cfa8_c14221_f2p0_3033
i0_LQ_samplef2cfa8_c53078_f1p0_245
i3_LQ_samplef2cfa8_c16350_f4p0_3600
i2_LQ_samplef2cfa8_c22272_f2p3_2750
i2_LQ_samplef2cfa8_c1954_f8p2_2704
i2_LQ_samplef2cfa8_c28247_f1p0_2501
i1_HQ_samplef2cfa8_c39151_f2p1_1947
i2_LQ_samplef2cfa8_c49480_f1p0_2488
i0_LQ_samplef2cfa8_c26375_f1p20_438
i1_LQ_samplef2cfa8_c151660_f2p0_1323
i1_LQ_samplef2cfa8_c13337_f1p0_1340
i1_LQ_samplef2cfa8_c66702_f1p0_1414
i1_HQ_samplef2cfa8_c57218_f3p5_1935
i1_LQ_samplef2cfa8_c281282_f1p5_1019
i1_LQ_samplef2cfa8_c65079_f1p4_1736
i1_LQ_samplef2cfa8_c238789_f4p8_1666
i3_LQ_samplef2cfa8_c3135_f1p3_3311
i1_HQ_samplef2cfa8_c8911_f17p0_1835
i1_LQ_samplef2cfa8_c209523_f1p0_1875
i2_LQ_samplef2cfa8_c110598_f1p0_2038
i0_LQ_samplef2cfa8_c20750_f1p3_492
i1_LQ_samplef2cfa8_c168827_f1p2_1367
i0_LQ_samplef2cfa8_c37225_f10p0_860
i0_HQ_samplef2cfa8_c29956_f2p0_733
i2_LQ_samplef2cfa8_c22310_f2p1_2779
i3_LQ_samplef2cfa8_c23922_f1p0_3005
i1_HQ_samplef2cfa8_c64754_f4p0_1727
i2_LQ_samplef2cfa8_c3115_f1p0_2129
i1_LQ_samplef2cfa8_c212790_f1p0_1645
i2_LQ_samplef2cfa8_c10870_f2p0_2318
i2_LQ_samplef2cfa8_c6498_f1p0_2389
i1_LQ_samplef2cfa8_c129104_f1p1_1821
i4_LQ_samplef2cfa8_c5267_f1p10_4016
i2_HQ_samplef2cfa8_c3224_f8p0_2176
i1_HQ_samplef2cfa8_c126470_f2p0_1547
i4_LQ_samplef2cfa8_c672_f2p0_4955
i4_LQ_samplef2cfa8_c2915_f1p1_4919
i3_LQ_samplef2cfa8_c5305_f1p0_3233
i2_LQ_samplef2cfa8_c28708_f1p1_2668
i1_LQ_samplef2cfa8_c50181_f1p6_1055
i1_LQ_samplef2cfa8_c273379_f1p1_1020
i0_LQ_samplef2cfa8_c14696_f1p0_475
i0_LQ_samplef2cfa8_c35536_f1p0_414
i1_LQ_samplef2cfa8_c90308_f1p1_1266
i2_LQ_samplef2cfa8_c48405_f1p1_2713
i4_HQ_samplef2cfa8_c5368_f7p6_4274
i4_LQ_samplef2cfa8_c740_f1p0_4515
i2_LQ_samplef2cfa8_c69393_f1p1_2809
i2_LQ_samplef2cfa8_c97291_f1p0_2463
i2_LQ_samplef2cfa8_c71354_f1p1_2723
i2_LQ_samplef2cfa8_c70621_f1p0_2459
i2_LQ_samplef2cfa8_c97648_f1p1_2654
i2_LQ_samplef2cfa8_c25270_f1p2_2327
i2_LQ_samplef2cfa8_c26888_f1p0_2212
i2_LQ_samplef2cfa8_c64041_f1p1_2620
i2_LQ_samplef2cfa8_c99243_f1p1_2613
i0_LQ_samplef2cfa8_c19105_f3p1_532
i1_HQ_samplef2cfa8_c189892_f8p1_1488
i1_LQ_samplef2cfa8_c65702_f1p1_1814
i1_LQ_samplef2cfa8_c35815_f1p0_1396
i2_LQ_samplef2cfa8_c26537_f1p0_2554
i0_LQ_samplef2cfa8_c2526_f1p1_667
i2_HQ_samplef2cfa8_c2156_f2p1_2810
i2_HQ_samplef2cfa8_c8560_f2p0_2803
i0_HQ_samplef2cfa8_c29604_f5p0_337
i3_LQ_samplef2cfa8_c16572_f2p0_3026
i2_HQ_samplef2cfa8_c25589_f2p1_2208
i2_HQ_samplef2cfa8_c87964_f2p3_2124
i2_LQ_samplef2cfa8_c136520_f1p1_2005
i2_LQ_samplef2cfa8_c44891_f1p1_2080
i1_LQ_samplef2cfa8_c24135_f1p0_1167
i4_LQ_samplef2cfa8_c3984_f1p0_4349
i4_HQ_samplef2cfa8_c768_f2p0_4448
i4_LQ_samplef2cfa8_c2925_f1p0_4074
i0_LQ_samplef2cfa8_c4128_f1p1_836
i2_HQ_samplef2cfa8_c40070_f2p0_2474
i2_LQ_samplef2cfa8_c44288_f1p0_2174
i1_LQ_samplef2cfa8_c76783_f1p0_1070
i4_LQ_samplef2cfa8_c2778_f1p1_4460
i1_LQ_samplef2cfa8_c8654_f1p1_1741
i1_LQ_samplef2cfa8_c23137_f1p0_1492
i1_LQ_samplef2cfa8_c27897_f1p0_1606
i0_HQ_samplef2cfa8_c1149_f9p0_978
i0_LQ_samplef2cfa8_c4195_f1p0_872
i1_LQ_samplef2cfa8_c205368_f1p5_1914
i1_LQ_samplef2cfa8_c39000_f1p5_1662
i1_LQ_samplef2cfa8_c89709_f1p5_1954
i1_LQ_samplef2cfa8_c3949_f1p1_1445
i1_HQ_samplef2cfa8_c15776_f2p6_1159
i1_LQ_samplef2cfa8_c18946_f1p6_1238
i2_LQ_samplef2cfa8_c61640_f1p4_2216
i0_LQ_samplef2cfa8_c21802_f1p1_496
i1_LQ_samplef2cfa8_c214789_f1p0_1148
i1_LQ_samplef2cfa8_c273657_f1p0_1011
i1_LQ_samplef2cfa8_c231717_f1p4_1146
i0_LQ_samplef2cfa8_c20981_f1p3_482
i1_LQ_samplef2cfa8_c209076_f1p38_1185
i1_HQ_samplef2cfa8_c236342_f5p0_1173
i1_LQ_samplef2cfa8_c154992_f1p0_1156
i1_LQ_samplef2cfa8_c279845_f1p0_1013
i2_LQ_samplef2cfa8_c4042_f1p1_2571
i1_LQ_samplef2cfa8_c162573_f1p0_1339
i1_LQ_samplef2cfa8_c212005_f1p1_1570
i1_LQ_samplef2cfa8_c38717_f2p1_1470
i1_LQ_samplef2cfa8_c161536_f1p0_1395
i1_LQ_samplef2cfa8_c87459_f1p0_1423
i2_LQ_samplef2cfa8_c68952_f1p0_2113
i2_LQ_samplef2cfa8_c70969_f1p0_2494
i1_LQ_samplef2cfa8_c140292_f1p1_1071
i1_LQ_samplef2cfa8_c77278_f1p1_1090
i2_LQ_samplef2cfa8_c96939_f1p0_2401
i2_LQ_samplef2cfa8_c4757_f2p1_2483
i2_LQ_samplef2cfa8_c66571_f1p7_2214
i1_LQ_samplef2cfa8_c126188_f1p2_1539
i3_LQ_samplef2cfa8_c3016_f1p3_3467
i1_LQ_samplef2cfa8_c24900_f2p2_1755
i1_LQ_samplef2cfa8_c156605_f1p0_1437
i1_LQ_samplef2cfa8_c7608_f1p0_1772
i0_LQ_samplef2cfa8_c51039_f1p1_295
i2_LQ_samplef2cfa8_c15861_f1p0_2038
i1_LQ_samplef2cfa8_c46080_f1p3_1704
i3_LQ_samplef2cfa8_c5401_f1p1_3182
i1_LQ_samplef2cfa8_c52319_f1p4_1053
i0_LQ_samplef2cfa8_c15095_f1p0_384
i0_LQ_samplef2cfa8_c13007_f1p1_502
i1_LQ_samplef2cfa8_c37522_f1p9_1712
i1_LQ_samplef2cfa8_c42189_f1p8_1303
i2_HQ_samplef2cfa8_c18374_f3p1_2355
i1_LQ_samplef2cfa8_c11994_f1p2_1328
i0_LQ_samplef2cfa8_c9196_f2p3_726
i0_LQ_samplef2cfa8_c54593_f1p0_247
i0_LQ_samplef2cfa8_c51952_f1p0_293
i0_LQ_samplef2cfa8_c29155_f1p0_577
i0_LQ_samplef2cfa8_c16111_f1p0_458
i1_LQ_samplef2cfa8_c206835_f1p0_1776
i1_LQ_samplef2cfa8_c50157_f1p0_1058
i0_LQ_samplef2cfa8_c21082_f1p0_858
i3_HQ_samplef2cfa8_c1278_f7p0_3196
i1_LQ_samplef2cfa8_c232654_f1p0_1053
i2_LQ_samplef2cfa8_c26510_f1p0_2641
i2_LQ_samplef2cfa8_c3113_f1p0_2478
i2_HQ_samplef2cfa8_c85797_f14p7_2750
i1_LQ_samplef2cfa8_c22720_f1p2_1767
i0_LQ_samplef2cfa8_c11713_f1p0_558
i1_LQ_samplef2cfa8_c2421_f2p0_1443
i1_LQ_samplef2cfa8_c127472_f1p0_1888
i1_LQ_samplef2cfa8_c83448_f1p0_1473
i1_HQ_samplef2cfa8_c56693_f3p0_1336
i2_LQ_samplef2cfa8_c20963_f1p0_2205
i2_LQ_samplef2cfa8_c40273_f1p0_2143
i0_LQ_samplef2cfa8_c8326_f1p1_924
i1_LQ_samplef2cfa8_c125186_f1p0_1782
i2_LQ_samplef2cfa8_c16030_f1p0_2025
i1_HQ_samplef2cfa8_c57292_f3p1_1979
i2_LQ_samplef2cfa8_c3176_f1p0_2610
i2_LQ_samplef2cfa8_c49226_f1p0_2896
i2_HQ_samplef2cfa8_c1990_f6p0_2669
i5_LQ_samplef2cfa8_c1971_f1p0_5130
i3_LQ_samplef2cfa8_c2873_f1p0_3448
i4_LQ_samplef2cfa8_c3255_f1p7_4904
i4_LQ_samplef2cfa8_c996_f1p0_4843
i1_LQ_samplef2cfa8_c283265_f1p0_1003
i2_HQ_samplef2cfa8_c57634_f5p0_2475
i2_LQ_samplef2cfa8_c60774_f2p0_2355
i2_LQ_samplef2cfa8_c96254_f1p0_2933
i2_LQ_samplef2cfa8_c3683_f1p0_2471
i0_LQ_samplef2cfa8_c28254_f1p2_888
i1_LQ_samplef2cfa8_c10107_f1p0_1898
i1_LQ_samplef2cfa8_c33426_f2p0_1167
i1_LQ_samplef2cfa8_c231918_f1p0_1060
i1_LQ_samplef2cfa8_c68940_f1p1_1502
i2_HQ_samplef2cfa8_c34597_f18p0_2954
i3_LQ_samplef2cfa8_c11009_f1p6_3117
i1_LQ_samplef2cfa8_c236943_f12p4_1746
i1_LQ_samplef2cfa8_c238264_f3p4_1594
i1_LQ_samplef2cfa8_c24741_f1p0_1740
i1_LQ_samplef2cfa8_c66225_f1p0_1998
i4_LQ_samplef2cfa8_c1640_f1p0_4162
i4_HQ_samplef2cfa8_c5490_f3p0_4038
i2_LQ_samplef2cfa8_c96088_f1p0_2479
i2_LQ_samplef2cfa8_c96578_f1p0_2233
i1_HQ_samplef2cfa8_c5559_f2p0_1596
i1_LQ_samplef2cfa8_c157853_f1p1_1607
i1_LQ_samplef2cfa8_c65476_f1p0_1707
i3_LQ_samplef2cfa8_c16510_f3p0_3213
i2_LQ_samplef2cfa8_c9375_f1p1_2522
i0_LQ_samplef2cfa8_c4869_f1p0_813
i2_LQ_samplef2cfa8_c33538_f1p0_2034
i1_LQ_samplef2cfa8_c163497_f1p0_1981
i3_LQ_samplef2cfa8_c12557_f1p2_3898
i2_HQ_samplef2cfa8_c3760_f2p0_2843
i2_LQ_samplef2cfa8_c65968_f1p0_2837
i1_LQ_samplef2cfa8_c38111_f1p0_1303
i3_LQ_samplef2cfa8_c8329_f1p0_3686
i1_LQ_samplef2cfa8_c282858_f1p1_1024
i1_LQ_samplef2cfa8_c35899_f1p0_1317
i1_LQ_samplef2cfa8_c124775_f1p0_1222
i1_HQ_samplef2cfa8_c53935_f8p0_1810
i1_LQ_samplef2cfa8_c210986_f1p0_1780
i2_LQ_samplef2cfa8_c84534_f1p0_2022
i0_LQ_samplef2cfa8_c8554_f1p4_725
i0_HQ_samplef2cfa8_c2358_f3p1_733
i1_LQ_samplef2cfa8_c225964_f1p0_1098
i3_LQ_samplef2cfa8_c21611_f97p3_3600
i3_LQ_samplef2cfa8_c5170_f1p0_3578
i5_LQ_samplef2cfa8_c1869_f1p2_5411
i3_LQ_samplef2cfa8_c10952_f1p0_3618
i3_LQ_samplef2cfa8_c7670_f1p0_3548
i2_LQ_samplef2cfa8_c68330_f1p0_2429
i0_LQ_samplef2cfa8_c54623_f1p0_300
i0_LQ_samplef2cfa8_c9538_f1p1_761
i2_LQ_samplef2cfa8_c98220_f1p1_2279
i0_LQ_samplef2cfa8_c15243_f1p0_414
i0_LQ_samplef2cfa8_c26492_f1p0_615
i3_LQ_samplef2cfa8_c12462_f1p0_3607
i3_LQ_samplef2cfa8_c1148_f4p2_3489
i3_LQ_samplef2cfa8_c2287_f3p0_3349
i1_LQ_samplef2cfa8_c41715_f1p0_1910
i2_LQ_samplef2cfa8_c68117_f1p0_2601
i2_LQ_samplef2cfa8_c42280_f1p0_2218
i2_LQ_samplef2cfa8_c6346_f1p0_2360
i0_LQ_samplef2cfa8_c29709_f1p0_476
i2_LQ_samplef2cfa8_c28965_f1p0_2206
i2_LQ_samplef2cfa8_c4037_f1p3_2104
i1_LQ_samplef2cfa8_c67892_f1p3_1515
i2_LQ_samplef2cfa8_c70401_f1p0_2102
i1_LQ_samplef2cfa8_c159920_f1p3_1494
i2_LQ_samplef2cfa8_c100105_f2p0_2106
i0_LQ_samplef2cfa8_c6719_f1p4_551
i1_LQ_samplef2cfa8_c159074_f1p0_1966
i2_HQ_samplef2cfa8_c36824_f8p1_2656
i1_HQ_samplef2cfa8_c69326_f2p1_1352
i0_LQ_samplef2cfa8_c13376_f1p0_717
i1_LQ_samplef2cfa8_c64828_f2p1_1759
i0_HQ_samplef2cfa8_c10937_f2p3_894
i4_LQ_samplef2cfa8_c4863_f1p0_4015
i2_LQ_samplef2cfa8_c24757_f1p1_2421
i2_LQ_samplef2cfa8_c9175_f1p2_2392
i2_LQ_samplef2cfa8_c90108_f1p1_2413
i2_LQ_samplef2cfa8_c9596_f4p3_2264
i2_LQ_samplef2cfa8_c23270_f1p1_2239
i2_LQ_samplef2cfa8_c100462_f1p1_2683
i2_HQ_samplef2cfa8_c4857_f2p0_2536
i1_LQ_samplef2cfa8_c187958_f1p0_1134
i1_LQ_samplef2cfa8_c23958_f4p6_1786
i0_LQ_samplef2cfa8_c53807_f1p0_235
i3_HQ_samplef2cfa8_c14188_f3p0_3051
i1_LQ_samplef2cfa8_c66726_f3p0_1904
i2_LQ_samplef2cfa8_c97921_f1p0_2279
i1_LQ_samplef2cfa8_c206967_f1p0_1756
i1_LQ_samplef2cfa8_c40269_f1p1_1330
i3_LQ_samplef2cfa8_c9407_f1p4_3309
i0_LQ_samplef2cfa8_c49839_f1p0_278
i2_LQ_samplef2cfa8_c19751_f1p1_2891
i2_LQ_samplef2cfa8_c6521_f3p1_2716
i2_LQ_samplef2cfa8_c24756_f1p1_2670
i2_LQ_samplef2cfa8_c38079_f1p3_2156
i2_LQ_samplef2cfa8_c12171_f1p1_2540
i3_LQ_samplef2cfa8_c17677_f1p1_3097
i0_LQ_samplef2cfa8_c11975_f1p0_744
i1_LQ_samplef2cfa8_c26044_f1p0_1289
i0_HQ_samplef2cfa8_c2025_f2p1_496
i0_LQ_samplef2cfa8_c29567_f6p0_410
i1_LQ_samplef2cfa8_c7114_f1p0_1712
i0_LQ_samplef2cfa8_c10652_f1p0_863
i1_LQ_samplef2cfa8_c163512_f1p0_1433
i1_LQ_samplef2cfa8_c274060_f1p2_1024
i0_LQ_samplef2cfa8_c33368_f1p0_347
i0_LQ_samplef2cfa8_c53553_f1p0_228
i0_LQ_samplef2cfa8_c14022_f5p0_408
i1_LQ_samplef2cfa8_c214682_f1p1_1947
i0_LQ_samplef2cfa8_c50742_f1p0_318
i1_HQ_samplef2cfa8_c217282_f2p0_1030
i1_LQ_samplef2cfa8_c35410_f3p0_1317
i2_LQ_samplef2cfa8_c76917_f2p0_2043
i2_LQ_samplef2cfa8_c44014_f1p0_2091
i1_LQ_samplef2cfa8_c116766_f1p0_1921
i2_LQ_samplef2cfa8_c4064_f1p0_2642
i1_LQ_samplef2cfa8_c64905_f1p0_1965
i1_LQ_samplef2cfa8_c63314_f1p0_1855
i0_HQ_samplef2cfa8_c1756_f6p0_960
i0_HQ_samplef2cfa8_c1241_f7p0_821
i1_LQ_samplef2cfa8_c41131_f1p0_1541
i1_LQ_samplef2cfa8_c135652_f1p0_1052
i3_LQ_samplef2cfa8_c6642_f1p0_3491
i3_LQ_samplef2cfa8_c8186_f1p0_3648
i3_LQ_samplef2cfa8_c2111_f2p0_3553
i3_LQ_samplef2cfa8_c9879_f1p0_3565
i3_LQ_samplef2cfa8_c13177_f1p9_3630
i1_LQ_samplef2cfa8_c68984_f1p0_1317
i1_HQ_samplef2cfa8_c272923_f3p0_1221
i1_LQ_samplef2cfa8_c18722_f1p2_1387
i1_HQ_samplef2cfa8_c22352_f3p0_1477
i1_LQ_samplef2cfa8_c160751_f1p0_1628
i1_LQ_samplef2cfa8_c65065_f1p0_1619
i2_HQ_samplef2cfa8_c5703_f2p2_2365
i1_LQ_samplef2cfa8_c228924_f2p1_1217
i1_LQ_samplef2cfa8_c124814_f1p0_1343
i2_HQ_samplef2cfa8_c113489_f5p0_2353
i1_LQ_samplef2cfa8_c69470_f1p0_1546
i1_LQ_samplef2cfa8_c163335_f1p0_1398
i1_LQ_samplef2cfa8_c69610_f1p2_1405
i2_LQ_samplef2cfa8_c2099_f3p0_2164
i2_LQ_samplef2cfa8_c90545_f1p0_2173
i1_LQ_samplef2cfa8_c49151_f1p0_1096
i1_LQ_samplef2cfa8_c40763_f1p0_1244
i1_LQ_samplef2cfa8_c94855_f1p0_1612
i1_LQ_samplef2cfa8_c30598_f1p0_1022
i1_LQ_samplef2cfa8_c21450_f1p0_1567
i1_LQ_samplef2cfa8_c205127_f1p0_1277
i0_LQ_samplef2cfa8_c8831_f1p1_956
i1_HQ_samplef2cfa8_c26321_f3p0_1868
i2_HQ_samplef2cfa8_c42937_f2p0_2497
i2_HQ_samplef2cfa8_c19924_f7p0_2400
i2_LQ_samplef2cfa8_c39792_f1p0_2318
i1_LQ_samplef2cfa8_c60565_f1p1_1794
i2_LQ_samplef2cfa8_c51616_f1p0_2011
i2_LQ_samplef2cfa8_c13310_f1p2_2103
i2_LQ_samplef2cfa8_c100429_f1p1_2711
i2_LQ_samplef2cfa8_c49551_f2p0_2318
i2_LQ_samplef2cfa8_c116204_f3p0_2198
i0_LQ_samplef2cfa8_c26629_f1p3_557
i0_LQ_samplef2cfa8_c24648_f1p1_556
i1_LQ_samplef2cfa8_c214124_f1p0_1700
i2_LQ_samplef2cfa8_c24456_f1p7_2722
i1_HQ_samplef2cfa8_c217263_f2p0_1084
i1_HQ_samplef2cfa8_c22188_f4p2_1846
i1_LQ_samplef2cfa8_c92266_f1p2_1927
i1_LQ_samplef2cfa8_c240322_f1p2_1742
i2_LQ_samplef2cfa8_c68132_f1p1_2078
i2_LQ_samplef2cfa8_c96823_f1p1_2087
i1_LQ_samplef2cfa8_c37320_f1p2_1862
i2_LQ_samplef2cfa8_c71335_f1p1_2161
i2_LQ_samplef2cfa8_c48674_f1p1_2314
i2_HQ_samplef2cfa8_c6462_f3p1_2452
i2_LQ_samplef2cfa8_c69973_f1p1_2339
i2_LQ_samplef2cfa8_c39744_f2p0_2276
i1_LQ_samplef2cfa8_c62657_f1p2_1776
i1_LQ_samplef2cfa8_c66188_f1p2_1405
i1_HQ_samplef2cfa8_c2594_f9p2_1763
i0_LQ_samplef2cfa8_c6668_f1p0_622
i4_LQ_samplef2cfa8_c4581_f1p0_4115
i3_LQ_samplef2cfa8_c12988_f1p7_3206
i2_LQ_samplef2cfa8_c27962_f1p1_2488
i2_LQ_samplef2cfa8_c15826_f1p0_2011
i0_LQ_samplef2cfa8_c10900_f1p1_876
i1_LQ_samplef2cfa8_c95083_f1p0_1518
i1_LQ_samplef2cfa8_c26701_f4p1_1151
i1_LQ_samplef2cfa8_c140273_f1p1_1049
i2_LQ_samplef2cfa8_c10599_f1p1_2735
i2_LQ_samplef2cfa8_c22822_f1p1_2570
i2_LQ_samplef2cfa8_c43405_f1p1_2320
i1_LQ_samplef2cfa8_c9578_f4p3_1902
i2_HQ_samplef2cfa8_c66923_f2p1_2544
i2_LQ_samplef2cfa8_c2117_f3p3_2333
i1_HQ_samplef2cfa8_c6550_f4p8_1391
i2_LQ_samplef2cfa8_c7700_f1p0_2861
i3_LQ_samplef2cfa8_c18147_f1p0_3050
i2_LQ_samplef2cfa8_c11397_f1p3_3002
i2_LQ_samplef2cfa8_c23308_f1p0_2795
i1_LQ_samplef2cfa8_c41451_f1p2_1555
i2_LQ_samplef2cfa8_c82562_f1p0_2034
i2_HQ_samplef2cfa8_c58903_f2p0_2033
i2_LQ_samplef2cfa8_c66389_f1p0_2404
i1_LQ_samplef2cfa8_c30681_f1p4_1034
i1_LQ_samplef2cfa8_c31708_f1p4_1149
i2_LQ_samplef2cfa8_c21928_f1p0_2947
i3_HQ_samplef2cfa8_c2213_f2p0_3980
i1_LQ_samplef2cfa8_c163393_f1p4_1989
i1_LQ_samplef2cfa8_c35445_f1p0_1929
i1_HQ_samplef2cfa8_c190332_f18p2_1753
i1_LQ_samplef2cfa8_c123486_f1p2_1813
i1_HQ_samplef2cfa8_c210678_f3p0_1350
i1_LQ_samplef2cfa8_c162463_f1p0_1311
i1_LQ_samplef2cfa8_c214972_f1p0_1376
i1_LQ_samplef2cfa8_c21932_f1p0_1325
i1_LQ_samplef2cfa8_c65451_f1p0_1219
i2_LQ_samplef2cfa8_c38188_f1p24_2159
i0_LQ_samplef2cfa8_c20749_f1p3_951
i0_HQ_samplef2cfa8_c1645_f3p1_636
i3_LQ_samplef2cfa8_c11608_f1p0_3733
i2_HQ_samplef2cfa8_c2431_f6p0_2301
i2_LQ_samplef2cfa8_c20970_f5p1_2223
i4_LQ_samplef2cfa8_c2143_f1p3_4072
i3_LQ_samplef2cfa8_c22888_f1p0_3052
i3_LQ_samplef2cfa8_c15089_f1p1_3015
i3_LQ_samplef2cfa8_c14570_f1p0_3026
i0_LQ_samplef2cfa8_c15654_f1p0_356
i4_LQ_samplef2cfa8_c4000_f1p0_4782
i2_LQ_samplef2cfa8_c66577_f1p1_2287
i2_HQ_samplef2cfa8_c10023_f5p0_2367
i0_LQ_samplef2cfa8_c52081_f1p0_258
i3_LQ_samplef2cfa8_c6498_f1p0_3556
i3_LQ_samplef2cfa8_c18299_f1p0_3599
i4_LQ_samplef2cfa8_c4536_f1p0_4418
i5_LQ_samplef2cfa8_c656_f1p0_5813
i1_LQ_samplef2cfa8_c115430_f1p3_1798
i1_LQ_samplef2cfa8_c39080_f1p4_1417
i1_LQ_samplef2cfa8_c45502_f1p4_1829
i1_LQ_samplef2cfa8_c65544_f1p5_1682
i2_LQ_samplef2cfa8_c113933_f13p0_2047
i2_LQ_samplef2cfa8_c13629_f3p0_2336
i2_LQ_samplef2cfa8_c69046_f1p0_2957
i2_HQ_samplef2cfa8_c11131_f4p2_2481
i2_HQ_samplef2cfa8_c1210_f15p0_2330
i0_LQ_samplef2cfa8_c13540_f1p2_892
i0_LQ_samplef2cfa8_c9653_f1p0_938

## Sheet: annotated isoforms
Gene ID
i0_HQ_samplef2cfa8_c1149_f9p0_978
i0_HQ_samplef2cfa8_c12354_f3p0_852
i0_HQ_samplef2cfa8_c1241_f7p0_821
i0_HQ_samplef2cfa8_c1645_f3p1_636
i0_HQ_samplef2cfa8_c1756_f6p0_960
i0_HQ_samplef2cfa8_c2025_f2p1_496
i0_LQ_samplef2cfa8_c10652_f1p0_863
i0_LQ_samplef2cfa8_c10900_f1p1_876
i0_LQ_samplef2cfa8_c11606_f1p1_998
i0_LQ_samplef2cfa8_c11975_f1p0_744
i0_LQ_samplef2cfa8_c16955_f1p0_439
i0_LQ_samplef2cfa8_c19105_f3p1_532
i0_LQ_samplef2cfa8_c20749_f1p3_951
i0_LQ_samplef2cfa8_c21082_f1p0_858
i0_LQ_samplef2cfa8_c2150_f2p1_790
i0_LQ_samplef2cfa8_c29567_f6p0_410
i0_LQ_samplef2cfa8_c30933_f1p0_373
i3_LQ_samplef2cfa8_c21611_f97p3_3600
i3_LQ_samplef2cfa8_c2287_f3p0_3349
i3_LQ_samplef2cfa8_c22888_f1p0_3052
i3_LQ_samplef2cfa8_c23922_f1p0_3005
i3_LQ_samplef2cfa8_c2873_f1p0_3448
i3_LQ_samplef2cfa8_c3340_f1p2_3673
i3_LQ_samplef2cfa8_c5170_f1p0_3578
i3_LQ_samplef2cfa8_c5305_f1p0_3233
i3_LQ_samplef2cfa8_c5401_f1p1_3182
i3_LQ_samplef2cfa8_c6323_f1p0_3597
i3_LQ_samplef2cfa8_c6498_f1p0_3556
i3_LQ_samplef2cfa8_c6642_f1p0_3491
i3_LQ_samplef2cfa8_c7670_f1p0_3548
i3_LQ_samplef2cfa8_c8186_f1p0_3648
i3_LQ_samplef2cfa8_c8329_f1p0_3686
i3_LQ_samplef2cfa8_c9805_f1p0_3306
i3_LQ_samplef2cfa8_c9879_f1p0_3565
i4_HQ_samplef2cfa8_c5368_f7p6_4274
i4_LQ_samplef2cfa8_c1640_f1p0_4162
i4_LQ_samplef2cfa8_c2143_f1p3_4072
i4_LQ_samplef2cfa8_c2778_f1p1_4460
i4_LQ_samplef2cfa8_c2915_f1p1_4919
i4_LQ_samplef2cfa8_c3255_f1p7_4904
i4_LQ_samplef2cfa8_c4000_f1p0_4782
i4_LQ_samplef2cfa8_c4536_f1p0_4418
i4_LQ_samplef2cfa8_c4581_f1p0_4115
i4_LQ_samplef2cfa8_c4863_f1p0_4015
i4_LQ_samplef2cfa8_c5267_f1p10_4016
i4_LQ_samplef2cfa8_c672_f2p0_4955
i4_LQ_samplef2cfa8_c740_f1p0_4515
i4_LQ_samplef2cfa8_c996_f1p0_4843
i5_LQ_samplef2cfa8_c1869_f1p2_5411
i5_LQ_samplef2cfa8_c1971_f1p0_5130
i5_LQ_samplef2cfa8_c656_f1p0_5813
i6_LQ_samplef2cfa8_c268_f1p0_6121
i7_LQ_samplef2cfa8_c29_f1p0_7974
i8_LQ_samplef2cfa8_c50_f1p0_8102
i0_LQ_samplef2cfa8_c3950_f1p1_973
i0_LQ_samplef2cfa8_c4195_f1p0_872
i0_LQ_samplef2cfa8_c4869_f1p0_813
i0_LQ_samplef2cfa8_c53078_f1p0_245
i0_LQ_samplef2cfa8_c8326_f1p1_924
i0_LQ_samplef2cfa8_c8831_f1p1_956
i0_LQ_samplef2cfa8_c9196_f2p3_726
i1_HQ_samplef2cfa8_c126470_f2p0_1547
i1_HQ_samplef2cfa8_c189892_f8p1_1488
i1_HQ_samplef2cfa8_c190332_f18p2_1753
i1_HQ_samplef2cfa8_c192586_f100p8_1960
i1_HQ_samplef2cfa8_c217282_f2p0_1030
i1_HQ_samplef2cfa8_c22188_f4p2_1846
i1_HQ_samplef2cfa8_c22352_f3p0_1477
i1_HQ_samplef2cfa8_c236342_f5p0_1173
i1_HQ_samplef2cfa8_c238030_f14p8_1760
i1_HQ_samplef2cfa8_c2594_f9p2_1763
i1_HQ_samplef2cfa8_c272923_f3p0_1221
i1_HQ_samplef2cfa8_c35015_f3p0_1594
i1_HQ_samplef2cfa8_c39151_f2p1_1947
i1_HQ_samplef2cfa8_c53935_f8p0_1810
i1_HQ_samplef2cfa8_c56693_f3p0_1336
i1_HQ_samplef2cfa8_c57218_f3p5_1935
i1_HQ_samplef2cfa8_c57292_f3p1_1979
i1_HQ_samplef2cfa8_c64754_f4p0_1727
i1_HQ_samplef2cfa8_c6550_f4p8_1391
i1_HQ_samplef2cfa8_c81596_f12p3_1376
i1_HQ_samplef2cfa8_c8911_f17p0_1835
i1_HQ_samplef2cfa8_c90210_f2p4_1917
i1_LQ_samplef2cfa8_c10107_f1p0_1898
i1_LQ_samplef2cfa8_c123486_f1p2_1813
i1_LQ_samplef2cfa8_c124814_f1p0_1343
i1_LQ_samplef2cfa8_c125186_f1p0_1782
i1_LQ_samplef2cfa8_c126188_f1p2_1539
i1_LQ_samplef2cfa8_c127472_f1p0_1888
i1_LQ_samplef2cfa8_c128222_f1p8_1680
i1_LQ_samplef2cfa8_c128430_f1p0_1827
i1_LQ_samplef2cfa8_c129104_f1p1_1821
i1_LQ_samplef2cfa8_c13157_f1p8_1948
i1_LQ_samplef2cfa8_c135652_f1p0_1052
i1_LQ_samplef2cfa8_c140273_f1p1_1049
i1_LQ_samplef2cfa8_c141966_f1p0_1056
i1_LQ_samplef2cfa8_c154897_f1p2_1710
i1_LQ_samplef2cfa8_c154992_f1p0_1156
i1_LQ_samplef2cfa8_c156605_f1p0_1437
i1_LQ_samplef2cfa8_c157853_f1p1_1607
i1_LQ_samplef2cfa8_c159074_f1p0_1966
i1_LQ_samplef2cfa8_c159497_f1p35_1767
i1_LQ_samplef2cfa8_c159680_f1p0_1481
i1_LQ_samplef2cfa8_c159920_f1p3_1494
i1_LQ_samplef2cfa8_c160751_f1p0_1628
i1_LQ_samplef2cfa8_c163335_f1p0_1398
i1_LQ_samplef2cfa8_c163393_f1p4_1989
i1_LQ_samplef2cfa8_c178716_f1p0_1112
i1_LQ_samplef2cfa8_c18722_f1p2_1387
i1_LQ_samplef2cfa8_c205127_f1p0_1277
i1_LQ_samplef2cfa8_c205368_f1p5_1914
i1_LQ_samplef2cfa8_c206542_f1p0_1662
i1_LQ_samplef2cfa8_c206835_f1p0_1776
i1_LQ_samplef2cfa8_c206967_f1p0_1756
i1_LQ_samplef2cfa8_c209402_f1p0_1752
i1_LQ_samplef2cfa8_c209523_f1p0_1875
i1_LQ_samplef2cfa8_c210986_f1p0_1780
i1_LQ_samplef2cfa8_c214124_f1p0_1700
i1_LQ_samplef2cfa8_c214682_f1p1_1947
i1_LQ_samplef2cfa8_c214789_f1p0_1148
i1_LQ_samplef2cfa8_c220408_f1p2_1063
i1_LQ_samplef2cfa8_c22720_f1p2_1767
i1_LQ_samplef2cfa8_c228924_f2p1_1217
i1_LQ_samplef2cfa8_c23137_f1p0_1492
i1_LQ_samplef2cfa8_c2320_f8p0_1436
i1_LQ_samplef2cfa8_c232654_f1p0_1053
i1_LQ_samplef2cfa8_c236943_f12p4_1746
i1_LQ_samplef2cfa8_c238264_f3p4_1594
i1_LQ_samplef2cfa8_c238789_f4p8_1666
i1_LQ_samplef2cfa8_c23958_f4p6_1786
i1_LQ_samplef2cfa8_c240322_f1p2_1742
i1_LQ_samplef2cfa8_c24135_f1p0_1167
i1_LQ_samplef2cfa8_c2421_f2p0_1443
i1_LQ_samplef2cfa8_c24741_f1p0_1740
i1_LQ_samplef2cfa8_c24900_f2p2_1755
i1_LQ_samplef2cfa8_c26701_f4p1_1151
i1_LQ_samplef2cfa8_c273657_f1p0_1011
i1_LQ_samplef2cfa8_c274060_f1p2_1024
i1_LQ_samplef2cfa8_c27897_f1p0_1606
i1_LQ_samplef2cfa8_c279845_f1p0_1013
i1_LQ_samplef2cfa8_c281282_f1p5_1019
i1_LQ_samplef2cfa8_c282858_f1p1_1024
i1_LQ_samplef2cfa8_c30681_f1p4_1034
i1_LQ_samplef2cfa8_c31708_f1p4_1149
i1_LQ_samplef2cfa8_c3381_f5p0_1377
i1_LQ_samplef2cfa8_c35445_f1p0_1929
i1_LQ_samplef2cfa8_c35899_f1p0_1317
i1_LQ_samplef2cfa8_c37320_f1p2_1862
i1_LQ_samplef2cfa8_c37522_f1p9_1712
i1_LQ_samplef2cfa8_c38517_f1p0_1738
i1_LQ_samplef2cfa8_c38717_f2p1_1470
i1_LQ_samplef2cfa8_c39000_f1p5_1662
i1_LQ_samplef2cfa8_c39346_f1p35_1783
i1_LQ_samplef2cfa8_c40301_f1p0_1542
i1_LQ_samplef2cfa8_c40763_f1p0_1244
i1_LQ_samplef2cfa8_c41131_f1p0_1541
i1_LQ_samplef2cfa8_c41451_f1p2_1555
i1_LQ_samplef2cfa8_c42189_f1p8_1303
i1_LQ_samplef2cfa8_c46080_f1p3_1704
i1_LQ_samplef2cfa8_c49151_f1p0_1096
i1_LQ_samplef2cfa8_c50181_f1p6_1055
i1_LQ_samplef2cfa8_c52319_f1p4_1053
i1_LQ_samplef2cfa8_c62657_f1p2_1776
i1_LQ_samplef2cfa8_c65065_f1p0_1619
i1_LQ_samplef2cfa8_c65079_f1p4_1736
i1_LQ_samplef2cfa8_c65476_f1p0_1707
i1_LQ_samplef2cfa8_c65702_f1p1_1814
i1_LQ_samplef2cfa8_c66188_f1p2_1405
i1_LQ_samplef2cfa8_c66225_f1p0_1998
i1_LQ_samplef2cfa8_c67892_f1p3_1515
i1_LQ_samplef2cfa8_c68984_f1p0_1317
i1_LQ_samplef2cfa8_c69409_f1p3_1981
i1_LQ_samplef2cfa8_c69470_f1p0_1546
i1_LQ_samplef2cfa8_c69610_f1p2_1405
i1_LQ_samplef2cfa8_c7114_f1p0_1712
i1_LQ_samplef2cfa8_c7608_f1p0_1772
i1_LQ_samplef2cfa8_c86262_f2p7_1892
i1_LQ_samplef2cfa8_c8654_f1p1_1741
i1_LQ_samplef2cfa8_c89709_f1p5_1954
i1_LQ_samplef2cfa8_c92266_f1p2_1927
i1_LQ_samplef2cfa8_c94855_f1p0_1612
i1_LQ_samplef2cfa8_c95083_f1p0_1518
i1_LQ_samplef2cfa8_c9578_f4p3_1902
i2_HQ_samplef2cfa8_c10023_f5p0_2367
i2_HQ_samplef2cfa8_c10507_f6p0_2978
i2_HQ_samplef2cfa8_c11131_f4p2_2481
i2_HQ_samplef2cfa8_c113489_f5p0_2353
i2_HQ_samplef2cfa8_c1210_f15p0_2330
i2_HQ_samplef2cfa8_c13196_f3p4_2834
i2_HQ_samplef2cfa8_c18374_f3p1_2355
i2_HQ_samplef2cfa8_c2292_f10p1_2500
i2_HQ_samplef2cfa8_c2431_f6p0_2301
i2_HQ_samplef2cfa8_c3224_f8p0_2176
i2_HQ_samplef2cfa8_c35205_f22p5_2054
i2_HQ_samplef2cfa8_c36824_f8p1_2656
i2_HQ_samplef2cfa8_c4857_f2p0_2536
i2_HQ_samplef2cfa8_c5703_f2p2_2365
i2_HQ_samplef2cfa8_c57634_f5p0_2475
i2_HQ_samplef2cfa8_c58903_f2p0_2033
i2_HQ_samplef2cfa8_c66923_f2p1_2544
i2_HQ_samplef2cfa8_c76895_f2p0_2070
i2_LQ_samplef2cfa8_c100105_f2p0_2106
i2_LQ_samplef2cfa8_c100429_f1p1_2711
i2_LQ_samplef2cfa8_c100462_f1p1_2683
i2_LQ_samplef2cfa8_c101061_f1p0_2949
i2_LQ_samplef2cfa8_c10599_f1p1_2735
i2_LQ_samplef2cfa8_c10870_f2p0_2318
i2_LQ_samplef2cfa8_c110598_f1p0_2038
i2_LQ_samplef2cfa8_c113913_f15p1_2367
i2_LQ_samplef2cfa8_c12129_f1p1_2092
i2_LQ_samplef2cfa8_c12171_f1p1_2540
i2_LQ_samplef2cfa8_c12470_f1p0_2582
i2_LQ_samplef2cfa8_c134015_f1p0_2009
i2_LQ_samplef2cfa8_c13900_f1p0_2295
i2_LQ_samplef2cfa8_c15081_f1p0_2012
i2_LQ_samplef2cfa8_c15826_f1p0_2011
i2_LQ_samplef2cfa8_c15861_f1p0_2038
i2_LQ_samplef2cfa8_c16030_f1p0_2025
i2_LQ_samplef2cfa8_c1954_f8p2_2704
i2_LQ_samplef2cfa8_c19751_f1p1_2891
i2_LQ_samplef2cfa8_c20970_f5p1_2223
i2_LQ_samplef2cfa8_c2099_f3p0_2164
i2_LQ_samplef2cfa8_c2117_f3p3_2333
i2_LQ_samplef2cfa8_c22272_f2p3_2750
i2_LQ_samplef2cfa8_c22310_f2p1_2779
i2_LQ_samplef2cfa8_c22822_f1p1_2570
i2_LQ_samplef2cfa8_c24456_f1p7_2722
i2_LQ_samplef2cfa8_c24756_f1p1_2670
i2_LQ_samplef2cfa8_c24898_f1p0_2876
i2_LQ_samplef2cfa8_c25270_f1p2_2327
i2_LQ_samplef2cfa8_c25969_f2p0_2666
i2_LQ_samplef2cfa8_c26537_f1p0_2554
i2_LQ_samplef2cfa8_c26888_f1p0_2212
i2_LQ_samplef2cfa8_c27962_f1p1_2488
i2_LQ_samplef2cfa8_c28247_f1p0_2501
i2_LQ_samplef2cfa8_c28647_f1p0_2533
i2_LQ_samplef2cfa8_c28708_f1p1_2668
i2_LQ_samplef2cfa8_c28965_f1p0_2206
i2_LQ_samplef2cfa8_c3115_f1p0_2129
i2_LQ_samplef2cfa8_c3683_f1p0_2471
i2_LQ_samplef2cfa8_c37241_f3p0_2544
i2_LQ_samplef2cfa8_c38079_f1p3_2156
i2_LQ_samplef2cfa8_c38188_f1p24_2159
i2_LQ_samplef2cfa8_c4037_f1p3_2104
i2_LQ_samplef2cfa8_c42280_f1p0_2218
i2_LQ_samplef2cfa8_c43149_f1p1_2913
i2_LQ_samplef2cfa8_c43405_f1p1_2320
i2_LQ_samplef2cfa8_c44891_f1p1_2080
i2_LQ_samplef2cfa8_c44954_f1p2_2471
i2_LQ_samplef2cfa8_c45946_f2p0_2698
i2_LQ_samplef2cfa8_c4757_f2p1_2483
i2_LQ_samplef2cfa8_c48405_f1p1_2713
i2_LQ_samplef2cfa8_c49480_f1p0_2488
i2_LQ_samplef2cfa8_c60774_f2p0_2355
i2_LQ_samplef2cfa8_c6346_f1p0_2360
i2_LQ_samplef2cfa8_c6498_f1p0_2389
i2_LQ_samplef2cfa8_c6521_f3p1_2716
i2_LQ_samplef2cfa8_c66389_f1p0_2404
i2_LQ_samplef2cfa8_c66448_f1p20_2280
i2_LQ_samplef2cfa8_c66571_f1p7_2214
i2_LQ_samplef2cfa8_c66577_f1p1_2287
i2_LQ_samplef2cfa8_c68117_f1p0_2601
i2_LQ_samplef2cfa8_c68132_f1p1_2078
i2_LQ_samplef2cfa8_c68952_f1p0_2113
i2_LQ_samplef2cfa8_c69393_f1p1_2809
i2_LQ_samplef2cfa8_c70401_f1p0_2102
i2_LQ_samplef2cfa8_c71335_f1p1_2161
i2_LQ_samplef2cfa8_c71354_f1p1_2723
i2_LQ_samplef2cfa8_c7586_f1p2_2251
i2_LQ_samplef2cfa8_c7859_f2p2_2492
i2_LQ_samplef2cfa8_c79563_f1p0_2270
i2_LQ_samplef2cfa8_c8037_f1p0_2417
i2_LQ_samplef2cfa8_c82562_f1p0_2034
i2_LQ_samplef2cfa8_c86187_f33p1_2413
i2_LQ_samplef2cfa8_c90545_f1p0_2173
i2_LQ_samplef2cfa8_c9375_f1p1_2522
i2_LQ_samplef2cfa8_c94479_f1p0_2362
i2_LQ_samplef2cfa8_c96254_f1p0_2933
i2_LQ_samplef2cfa8_c96578_f1p0_2233
i2_LQ_samplef2cfa8_c96823_f1p1_2087
i2_LQ_samplef2cfa8_c96939_f1p0_2401
i2_LQ_samplef2cfa8_c97648_f1p1_2654
i2_LQ_samplef2cfa8_c98959_f1p0_2202
i3_HQ_samplef2cfa8_c1278_f7p0_3196
i3_HQ_samplef2cfa8_c16380_f4p3_3499
i3_HQ_samplef2cfa8_c16459_f3p0_3145
i3_HQ_samplef2cfa8_c17260_f2p0_3060
i3_HQ_samplef2cfa8_c21410_f12p1_3505
i3_HQ_samplef2cfa8_c2213_f2p0_3980
i3_HQ_samplef2cfa8_c2412_f2p1_3352
i3_LQ_samplef2cfa8_c10952_f1p0_3618
i3_LQ_samplef2cfa8_c1148_f4p2_3489
i3_LQ_samplef2cfa8_c12462_f1p0_3607
i3_LQ_samplef2cfa8_c12894_f1p6_3068
i3_LQ_samplef2cfa8_c12988_f1p7_3206
i3_LQ_samplef2cfa8_c13177_f1p9_3630
i3_LQ_samplef2cfa8_c14221_f2p0_3033
i3_LQ_samplef2cfa8_c14397_f1p0_3017
i3_LQ_samplef2cfa8_c14570_f1p0_3026
i3_LQ_samplef2cfa8_c15089_f1p1_3015
i3_LQ_samplef2cfa8_c16350_f4p0_3600
i3_LQ_samplef2cfa8_c16510_f3p0_3213
i3_LQ_samplef2cfa8_c16572_f2p0_3026
i3_LQ_samplef2cfa8_c1708_f4p1_3260
i3_LQ_samplef2cfa8_c17677_f1p1_3097
i3_LQ_samplef2cfa8_c17699_f1p0_3225
i3_LQ_samplef2cfa8_c18299_f1p0_3599
i3_LQ_samplef2cfa8_c2111_f2p0_3553
i3_LQ_samplef2cfa8_c21162_f1p0_3005
